# Supplementary material for: Genetic variation and recombination analysis of the GP5 (GP5a) gene of PRRSV-2 strains in China from 1996 to 2022
Source: Front Microbiol. 2023 Aug 22;14:1238766. doi: 10.3389/fmicb.2023.1238766 (PMC10477998; doi:10.3389/fmicb.2023.1238766)
Supplement: Supplementary file 1 [file Table_1.xlsx]

## Sheet: Sheet1
Table S1. The reference information of 517 PRRSV-2 strains.
Year	Area	Strain	Genbank Accession number
1992	USA	VR2332	EF536003
1993	USA	ATCC VR-2332	U87392
1996	China	CH-1a	AY032626
1996	USA	SDSU73	JN654458
1998	USA	RespPRRS MLV	AF066183
1999	USA	MLV RespPRRS/Repro	AF159149
2000	China	BJ-4	AF331831
2000	China	SCQ	DQ379479
2001	China	HB-1(sh)/2002	AY150312
2001	China	HB-2(sh)/2002	AY262352
2002	China	HB-1/3.9c	HQ233605
2002	USA	P129	AF494042
2003	China	HN1	AY457635
2003	USA	JA142	AY424271
2004	China	NB/04	FJ536165
2004	China	FJ04A	DQ246451
2004	China	Henan2	AY613349
2004	USA	NVSL 97-7895	AY545985
2005	China	GD3	GU269541
2005	China	SHB	EU864232
2005	China	GZ106	KJ541663
2005	USA	MN184A	DQ176019
2005	USA	MN184B	DQ176020
2006	China	JX143	EU708726
2006	China	JXA1	EF112445
2006	China	TJ	EU860248
2006	China	HEB1	EF112447
2006	China	HUB2	EF112446
2006	China	rJXwn06	MF187956
2006	China	TP	EU864233
2006	China	JXwn06-81c	HQ233604
2006	China	HN-HW	FJ797690
2006	China	HUB1	EF075945
2006	China	S1	DQ459471
2006	China	FZ06A	MF370557
2006	China	CC-1	EF153486
2006	China	R98	DQ355796
2006	China	HUN4	EF635006
2006	USA	Prime Pac	DQ779791
2006	USA	Ingelvac ATP	DQ988080
2007	China	XH-GD	EU624117
2007	China	SY0608	EU144079
2007	China	Shaanxi-2	HQ401282
2007	China	BJ0706	GQ351601
2007	China	pJX143	EF488048
2007	China	GD	EU109503
2007	China	LN	EU109502
2007	China	SHH	EU106888
2007	China	TA-12	MZ399801
2007	China	HPBEDV	EU236259
2007	China	Henan-1	EU200962
2007	China	Jiangxi-3	EU200961
2007	China	WUH1	EU187484
2007	China	07BJ	FJ393459
2007	China	07HEBTJ	FJ393458
2007	China	07HEN	FJ393457
2007	China	07NM	FJ393456
2007	China	CG	EU864231
2007	China	BJ	EU825723
2007	China	GDQY1	JN387271
2007	China	GDQY2	GU454850
2007	China	GDQJ	GQ374441
2007	China	JXwn06	EF641008
2007	China	NM1	EU860249
2007	China	HV	JX317648
2007	China	DY	JN864948
2007	China	BJSD	FJ950747
2007	China	BJPG	FJ950746
2007	China	BJBLZ	FJ950745
2007	China	BJSY-1	FJ950744
2007	China	HN07-1	KX766378
2007	China	Em2007	EU262603
2007	USA	MN184C	EF488739
2008	China	JN-HS	HM016158
2008	China	SD-CXA/2008	GQ359108
2008	China	RVB-581	KX650082
2008	China	PRRSV03	FJ175689
2008	China	PRRSV02	FJ175688
2008	China	PRRSV01	FJ175687
2008	China	YN9	GU232738
2008	China	KP	GU232735
2008	China	08SDWF	GU168569
2008	China	GDBY1	GQ374442
2008	China	JXA1 P15	FJ548855
2008	China	JXA1 P10	FJ548854
2008	China	JXA1 P80	FJ548853
2008	China	JXA1 P70	FJ548852
2008	China	JXA1 P45	FJ548851
2008	China	SX2007	EU880434
2008	China	GD2007	EU880433
2008	China	JX2006	EU880432
2008	China	GS2008	EU880431
2008	China	QH-08	KU201579
2008	China	NVDC-NM-2008	KP771779
2008	China	NVDC-CQ-2008	KP771755
2008	China	NVDC-HeB-2008	KP771754
2008	China	NT0801 P10	KJ523894
2008	China	NT0801	HQ315836
2008	China	WUH3	HM853673
2008	China	JXM80	GQ499196
2008	China	JXM60	GQ499195
2008	China	JXM40	GQ499194
2008	China	JXM20	GQ499193
2008	China	08HuN	GU169411
2008	China	CH-1R	EU807840
2008	USA	NADC30	JN654459
2008	USA	NADC31	JN660150
2009	China	SX-1	GQ857656
2009	China	09HEN1	JF268684
2009	China	09HUB2	JF268683
2009	China	09HUB1	JF268682
2009	China	09DB2	JF268681
2009	China	09HEN2	JF268680
2009	China	09HEB	JF268679
2009	China	09SD	JF268678
2009	China	09DB1	JF268677
2009	China	09BJ	JF268676
2009	China	09JS	JF268675
2009	China	09HUN2	JF268674
2009	China	09HUN1	JF268673
2009	China	09SC	JF268672
2009	China	ZP-1	HM016159
2009	China	SD1-100	GQ914997
2009	China	SCwhn09CD	JN836553
2009	China	ZCYZ	JF800911
2009	China	SX-09	HQ843181
2009	China	SD-09	HQ843180
2009	China	HLM-09	HQ843179
2009	China	HLJ-09	HQ843178
2009	China	SY0909	HQ315837
2009	China	TP P90	GU232737
2009	China	TP P60	GU232736
2009	China	WUH2	EU678352
2009	China	09HUB5	GU168568
2009	China	SX2009	FJ895329
2009	China	GS2004	EU880443
2009	China	GS2003	EU880442
2009	China	GS2002	EU880441
2009	China	CH2003	EU880440
2009	China	CH2004	EU880439
2009	China	CH2002	EU880438
2009	China	HN2007	EU880437
2009	China	XL2008	EU880436
2009	China	YN2008	EU880435
2009	China	NT0801 P30	KJ523895
2009	China	BB0907	HQ315835
2009	China	JXM100	GQ475526
2009	China	JXA1-P160	KC422731
2009	China	JXA1-P150	KC422730
2009	China	JXA1-P140	KC422729
2009	China	JXA1-P130	KC422728
2009	China	JXA1-P120	KC422727
2009	China	JXA1-P110	KC422726
2009	China	JXA1-P100	KC422725
2009	China	YD	JF748717
2009	China	JXA1-P170	JQ804986
2009	China	09HUB7	GU168567
2009	China	APRRS	GQ330474
2010	China	GDQY1VP80	JN387273
2010	China	GDQY1VP65	JN387272
2010	China	GX09-32	HM214915
2010	China	GX09-29	HM214914
2010	China	GX09-16	HM214913
2010	China	Shanxi-6	KJ855518
2010	China	NT0801 P50	KJ523896
2010	China	10HD-GD	JX215553
2010	China	10QY-GD	JX215552
2010	China	10ZQ-GD	JX192639
2010	China	10SS-GD	JX192638
2010	China	10SJ-GD	JX192637
2010	China	10BY-GD	JX192636
2010	China	10FS1-GD	JX192635
2010	China	10FS-GD	JX192634
2010	China	10GZ-GD	JX192633
2010	China	10HN-GD	JX192632
2010	China	GX1003	JX912249
2010	China	DC	JF748718
2010	China	JX	JX317649
2010	China	QY2010	JQ743666
2010	China	10-LW8-1	JQ663568
2010	China	10-LW7-1	JQ663567
2010	China	10-LW6-6	JQ663566
2010	China	10-10LW5-1	JQ663565
2010	China	10-LW3-7	JQ663564
2010	China	10-LW2-6	JQ663563
2010	China	10-10GX-5	JQ663562
2010	China	10-10GX-4	JQ663561
2010	China	10-10GX-3	JQ663560
2010	China	10-10GX-2	JQ663559
2010	China	10-10GX-1	JQ663558
2010	China	10-LW1-13	JQ663557
2010	China	10-10QN	JQ663556
2010	China	10-10SD	JQ663555
2010	China	10-10HEB-3	JQ663553
2010	China	10-10HEB-2	JQ663552
2010	China	10-10HEB-1	JQ663551
2010	China	10-10FUJ-5	JQ663550
2010	China	10-10FUJ-4	JQ663549
2010	China	10-10FUJ-3	JQ663548
2010	China	10-10FUJ-2	JQ663547
2010	China	10-10FUJ-1	JQ663546
2010	China	10-10BJ-5	JQ663545
2010	China	10-10BJ-4	JQ663544
2010	China	10-10BJ-2	JQ663543
2010	China	10-10BJ-3	JQ663542
2010	China	10-10BJ-1	JQ663541
2010	China	10-10JX	JQ663540
2010	China	FS	JF796180
2011	China	HH08	JX679179
2011	China	QYYZ	JQ308798
2011	China	GM2	JN662424
2011	China	GDQY1VP100	JN387274
2011	China	SD0901	JN256115
2011	China	GD-2011	KC527830
2011	China	NVDC-BJ1-2011	KP771778
2011	China	NVDC-CQ3-2011	KP771774
2011	China	NVDC-YN-2011	KP771767
2011	China	NVDC-GD-2011	KP771766
2011	China	NVDC-HeB2-2011	KP771765
2011	China	NVDC-HeB1-2011	KP771749
2011	China	NVDC-BJ2-2011	KP771748
2011	China	NVDC-CQ1-2011	KP771746
2011	China	YN-1	KJ747052
2011	China	NT0801 P80	KJ523897
2011	China	11GZ-GD	JX235370
2011	China	11FS12-GD	JX215554
2011	China	11FS11-GD	JX215551
2011	China	11XX-GD	JX235367
2011	China	11SH1-GD	JX235366
2011	China	11SH-GD	JX235365
2011	China	11NZ-GD	JX217036
2011	China	YN-2011	JX857698
2011	China	SDA3	JX878380
2011	China	SDA2	JX878379
2011	China	NJ-1106	JX880029
2011	China	NVDC-JS2-2011	JQ715698
2011	China	NVDC-GD2-2011	JQ715697
2011	China	WUH4	JQ326271
2011	China	GX10-48	JQ309823
2011	China	GX10-42	JQ309822
2012	China	HeN1201	MF689000
2012	China	JL-04/12	JX177644
2012	China	NVDC-CQ4-2012	KP771777
2012	China	NVDC-CQ2-2012	KP771776
2012	China	NVDC-CQ3-2012	KP771775
2012	China	NVDC-HeB1-2012	KP771773
2012	China	NVDC-HeB2-2012	KP771772
2012	China	NVDC-HeN-2012	KP771771
2012	China	NVDC-HuN-2011	KP771770
2012	China	NVDC-SD1-2012	KP771769
2012	China	NVDC-SD2-2012	KP771768
2012	China	NVDC-BJ1-2012	KP771764
2012	China	NVDC-BJ2-2012	KP771763
2012	China	NVDC-BJ3-2012	KP771762
2012	China	NVDC-BJ4-2012	KP771761
2012	China	NVDC-BJ5-2012	KP771760
2012	China	NVDC-BJ6-2012	KP771759
2012	China	NVDC-BJ7-2012	KP771758
2012	China	NVDC-BJ8-2012	KP771757
2012	China	NVDC-BJ9-2012	KP771756
2012	China	NVDC-CQ1-2012	KP771747
2012	China	SH1211	KF678434
2012	China	HENAN-HEB	KJ143621
2012	China	HZ-31	KC445138
2012	China	GX1002	JQ955658
2012	China	GX1001	JQ955657
2012	China	10-10JL	JQ663554
2012	China	TJM-F92	MN508255
2013	China	HeNan-A9	KJ546412
2013	China	HeN1301	MF766470
2013	China	JL580	KR706343
2013	China	BJ-F150	KP890342
2013	China	BJ-F110	KP890341
2013	China	BJ-F80	KP890340
2013	China	BJ-F60	KP890339
2013	China	BJ-F40	KP890338
2013	China	BJ-F20	KP890337
2013	China	HNyc13	KT022072
2013	China	HLJB1	KT351740
2013	China	XF1129	KT180169
2013	China	HEB 20130008-13	KP771753
2013	China	HEB 20130008-14	KP771752
2013	China	NVDC-MD1-2013	KP771751
2013	China	NVDC-MD2-2013	KP771750
2013	China	NVDC-HeB1-2013	KP771745
2013	China	NVDC-HeB2-2013	KP771744
2013	China	NVDC-BJPG-2013	KP771743
2013	China	NVDC-HBCZ-2013	KP771742
2013	China	NVDC-SDXX-2013	KP771741
2013	China	NVDC-SXJC-2013	KP771740
2013	China	XJu-1	KF815525
2013	China	HEB-2013	KJ591659
2013	China	MY-376	KJ609517
2013	China	MY-486	KJ609516
2013	China	Henan-A8	KJ534543
2013	China	Henan-A7	KJ534542
2013	China	Henan-A6	KJ534541
2013	China	Henan-A5	KJ534540
2013	China	Henan-A4	KJ534539
2013	China	Henan-A3	KJ019330
2013	China	HeNan-A2	KJ002452
2013	China	HeNan-A1	KJ002451
2013	China	HENAN-XINX	KF611905
2014	China	HeN1401	MF766471
2014	China	HUN-2014	KP330232
2014	China	SCwhn14DY	KT819203
2014	China	SXF105	KY373218
2014	China	SDZZ	KY373217
2014	China	AHBZ	KY373216
2014	China	HiNZWQ	KY373215
2014	China	JSWA	KY373214
2014	China	GD1404	MF124329
2014	China	FJM4	KY412888
2014	China	FJ1402	KX169191
2014	China	HENZK-1	KU950373
2014	China	HENXX-1	KU950372
2014	China	HNP5	KT445876
2014	China	HNxa14	KT022071
2014	China	TJbd14	KP742986
2014	China	CHsx1401	KP861625
2014	China	NVDC-SD4-2014	KP771784
2014	China	NVDC-R224-2014	KP771783
2014	China	NVDC-R38-2014	KP771782
2014	China	NVDC-HuNCS-2014	KP771781
2014	China	NVDC-13SXJC-2014	KP771780
2014	China	NVDC-SC1-2014	KP771739
2014	China	NVDC-SD1-2014	KP771738
2014	China	NVDC-SD6-2014	KP771737
2014	China	NVDC-shh01-2014	KP771736
2014	China	NVDC-SHH02-2014	KP771735
2014	China	14LY02-FJ	KP780882
2014	China	14LY01-FJ	KP780881
2014	China	BB0907-s34	KM453698
2014	China	BB0907-F44	KM453699
2014	China	Henan-A14	KJ819936
2014	China	Henan-A13	KJ819935
2014	China	Henan-A12	KJ819934
2014	China	NT1	KP179402
2014	China	NMG2014	KM000066
2014	China	ZJXS1412	MF669722
2014	USA	IA/2014/NADC34	MF326985
2015	China	HeN1502	MF766473
2015	China	HeN1501	MF766472
2015	China	SDhz1512	KX980392
2015	China	XJzx1-2015	KX689233
2015	China	HENJY-2	KX900392
2015	China	15ZJ3	KX815434
2015	China	15ZJ2	KX815433
2015	China	15ZJ1	KX815432
2015	China	15SN3	KX815431
2015	China	15SN2	KX815430
2015	China	15SN1	KX815429
2015	China	15SC3	KX815428
2015	China	15SC2	KX815427
2015	China	15SC1	KX815426
2015	China	15LN3	KX815425
2015	China	15LN2	KX815424
2015	China	15LN1	KX815423
2015	China	15JX4	KX815422
2015	China	15JX3	KX815421
2015	China	15JX2	KX815420
2015	China	15JX1	KX815419
2015	China	15HUN3	KX815418
2015	China	15HUN2	KX815417
2015	China	15HUN1	KX815416
2015	China	15HEN4	KX815415
2015	China	15HEN3	KX815414
2015	China	15HEN1	KX815413
2015	China	15HEB3	KX815412
2015	China	15HEB1	KX815411
2015	China	15GD4	KX815410
2015	China	15GD3	KX815409
2015	China	15GD2	KX815408
2015	China	15GD1	KX815407
2015	China	GD-KP	KU978619
2015	China	HENZZ-8	KU950375
2015	China	HENZMD-9	KU950374
2015	China	HENXC-4	KU950371
2015	China	HENPDS-2	KU950370
2015	China	15LY02-FJ	KU215417
2015	China	15LY01-FJ	KU215416
2015	China	HNyc15	KT945018
2015	China	HNjz15	KT945017
2015	China	FJYR	KT804696
2015	China	GZgy15-1	KT358728
2015	China	JXja15	KR149645
2015	China	FJOU	KP998479
2015	China	FJZH	KP998478
2015	China	FJCH	KP998477
2015	China	FJFS	KP998476
2015	China	FJE1	KP998475
2015	China	FJSD	KP998474
2015	China	FJW05	KP860911
2015	China	FJY04	KP860910
2015	China	FJZ03	KP860909
2015	China	SD-A19	MF375260
2015	China	SC-d	MF375261
2015	China	GDsg	KX621003
2015	China	HZL1501	MF669721
2016	China	HeN1601	MF766474
2016	China	SD110-1608	MK780825
2016	China	TJZH-1607	MH651748
2016	China	SDZC-1609	MH651747
2016	China	SDQZ-1609	MH651746
2016	China	SD99-1606	MH651745
2016	China	SD53-1603	MH651744
2016	China	SD-1602	MH651743
2016	China	SDQD-1604	MH651742
2016	China	LNCH-1604	MH651741
2016	China	HNJYH-1606	MH651740
2016	China	HBFL-1604	MH651739
2016	China	HNJYF-1606	MH651738
2016	China	CY2-1604	MH651737
2016	China	CY1-1604	MH651736
2016	China	GDZS2016	MH046843
2016	China	GDQYQC2	MF526896
2016	China	SDYG1606	KY053458
2016	China	SDlz1601	KX980393
2016	China	SCnj16	MF196906
2016	China	SCcd16	MF196905
2016	China	GDYDZZZ	KY745901
2016	China	HENXX-9	KY290748
2016	China	TJnh1501	KX510269
2016	China	HENXX-8	KY041782
2016	China	FJXS15	KX758250
2016	China	FJWQ16	KX758249
2016	China	FZ16A	KY761966
2016	China	QTX	KX357708
2016	China	HNhx	KX766379
2016	China	SDbz16-2	MH588710
2016	China	SH/CH/2016	KY495781
2016	China	JX/CH/2016	KY495780
2017	China	GZgy17	MK144542
2017	China	QHD3	MH167388
2017	China	QHD2	MH167387
2017	China	SD17-36	MH121061
2017	China	SCN17	MH078490
2017	China	JS1703-21	MN547964
2017	China	SDWH27-1710	MK780824
2017	China	GDsf1711	MK396378
2017	China	GDsf1710	MK396377
2017	China	GDsf1707	MK396376
2017	China	FJNP2017	MH046842
2017	China	HB17A	MG844181
2017	China	17-ZJ-HZ	MF770574
2017	China	SD17-38	MH068878
2017	China	SCya17	MH324400
2017	China	SCcd17	MG914067
2017	China	FJDJQ-2017	MG011719
2017	China	FJLIUY-2017	MG011718
2017	China	SD-YL1712	MT708500
2017	China	JSTZ1712-12	MK906026
2017	China	XJ17-5	MK759853
2017	China	GDZQ	KY488473
2018	China	SCya18	MK144543
2018	China	GDsc1809	MT394497
2018	China	GDxn1808	MT394495
2018	China	GDsc1808	MT394496
2018	China	GDhh1808	MT394494
2018	China	TS01	MT663768
2018	China	HB18-41	MT268280
2018	China	JSTZ1810-220	MN547965
2018	China	GDsf1809	MK396384
2018	China	GDsf1808	MK396383
2018	China	GDsf1807	MK396382
2018	China	GDsf1806	MK396381
2018	China	GDsf1804	MK396380
2018	China	GDsf1802	MK396379
2018	China	CH/2018/NCV-Anheal-1	MH370474
2018	China	HBap4-2018	MZ579701
2019	China	HB19-18	MW651976
2019	China	GD1909	MT165636
2019	China	SC/DJY	MT075480
2019	China	JSTZ1907-714	MN547967
2019	China	JSTZ1904-664	MN547966
2019	China	JSYZ1909-16	MT780871
2020	China	SDlz20-04	MZ047781
2020	China	BJ20-06	MZ047780
2020	China	GXGG202007	OL439476
2020	China	JS2020	MZ342900
2020	China	SD-QD-2101	MZ172971
2020	China	SXSZ-2020	MW880772
2020	China	GXNN202004	MW561594
2020	China	GXNN202010	MW561593
2020	China	GXNN202004a	MW531679
2020	China	rJS-ORF2-4-CON	OL981186
2020	China	rJXA1-R	MT163314
2020	China	SCcd2020	MW803134
2021	China	JS2021NADC34	MZ820388
2021	China	YC-2020	ON180781
2021	China	YL-2021	MZ169406
2021	China	GXNN20210506	OK486524
2021	China	GXQZ20210403	OK486523
2021	China	GXFCG20210401	OK486522
2021	China	BJ2021	OK095299
2021	China	HY21	OL687155
2021	China	rJS-ORF5-6-CON	OL981187
2021	China	HLJPY32-2109	OL516348
2021	China	GXTZJ2325-2112	ON462045
2021	China	JLTZJ2050-2107	OL516359
2021	China	HLJTZJ2165-2108	OL516356
2021	China	GD-H1	ON691480
2021	China	HB2104	MZ712110
2021	China	ZJqz21	OK274266
2022	China	PRRSV-CH-SDLY32-2022	OP730531
2022	China	PRRSV-CH-SDLY28-2022	OP730530
2022	China	PRRSV-CH-SDLY27-2022	OP730529
2022	China	ZJ-HZ-2022-02	ON357677
2022	China	JS-NJ-2022-01	ON357675
2022	China	CH-HNPY-01/2022	OP716076
2022	China	PRRSV/CN/Fujian/Sinder202203-3	ON248937
2022	China	PRRSV/CN/Shanxi/Sinder202203-2	ON248935
2022	China	PRRSV/CN/Shandong/Sinder202203-1	ON248934
2022	China	PRRSV/CN/Tianjin/Sinder202202-4	ON248933
2022	China	PRRSV/CN/Henan/Sinder202202-3	ON248932
2022	China	PRRSV/CN/Sichuan/Sinder202201-11	ON248929
2022	China	PRRSV/CN/Anhui/Sinder202202-2	ON248931
