# Supplementary material for: Genetic variation and recombination analysis of the GP5 (GP5a) gene of PRRSV-2 strains in China from 1996 to 2022
Source: Front Microbiol. 2023 Aug 22;14:1238766. doi: 10.3389/fmicb.2023.1238766 (PMC10477998; doi:10.3389/fmicb.2023.1238766)
Supplement: Supplementary file 2 [file Table_2.xlsx]

## Sheet: Sheet1
Table 2. Nucletide and amio acid homologies analysis based on GP5 gene (%)
		Lineage 1	Lineage 3	Lineage 5	Lineage 8
Lineage 1	nt	81.4a ~ 100.0b	81.4 ~ 89.6	82.3 ~ 87.1	82.9 ~ 87.7
	aa	80.6 ~ 100.0b	81.0 ~ 90.0	78.1a ~ 86.1	80.6 ~ 100.0b
Lineage 3	nt		96.2 ~ 100.0b	82.9 ~ 84.4	82.8 ~ 85.7
	aa		94.0 ~ 100.0b	79.6 ~ 82.6	80.1 ~ 90.0
Lineage 5	nt			98.3 ~ 100.0b	87.2 ~ 92.0
	aa			96.0 ~ 100.0b	78.1 ~ 91.5
Lineage 8	nt				93.2 ~ 100.0b
	aa				82.1 ~ 100.0b
Superscript a indicates the lowest homology and superscript b indicates the highest homology.
