# Supplementary material for: Genetic variation and recombination analysis of the GP5 (GP5a) gene of PRRSV-2 strains in China from 1996 to 2022
Source: Front Microbiol. 2023 Aug 22;14:1238766. doi: 10.3389/fmicb.2023.1238766 (PMC10477998; doi:10.3389/fmicb.2023.1238766)
Supplement: Supplementary file 3 [file Table_3.xlsx]

## Sheet: Sheet1
Table 3. Nucletide and amio acid homologies analysis based on GP5a gene (%)
		Lineage 1	Lineage 3	Lineage 5	Lineage 8
Lineage 1	nt	79.4 ~ 100.0b	82.3 ~ 90.8	79.4 ~ 90.1	78.7 ~ 92.2
	aa	74.5 ~100.0b	78.7 ~ 89.4	76.6 ~ 83.0	74.5 ~ 91.5
Lineage 3	nt		95.0 ~ 100.0b	80.9 ~ 83.7	78.0a ~ 86.5
	aa		95.7 ~ 100.0b	76.6 ~ 83.0	70.2a ~ 83.0
Lineage 5	nt			97.2 ~ 100.0b	84.4 ~ 91.5
	aa			93.6 ~ 100.0b	72.3 ~ 85.1
Lineage 8	nt				87.9 ~ 100.0b
	aa				83.0 ~ 100.0b
Superscript a indicates the lowest homology and superscript b indicates the highest homology.
