# Supplementary material for: Genetic variation and recombination analysis of the GP5 (GP5a) gene of PRRSV-2 strains in China from 1996 to 2022
Source: Front Microbiol. 2023 Aug 22;14:1238766. doi: 10.3389/fmicb.2023.1238766 (PMC10477998; doi:10.3389/fmicb.2023.1238766)
Supplement: Supplementary file 4 [file Table_4.xlsx]

## Sheet: Sheet1
Table 4. Recombination analysis of GP5 gene
Recombination event	Recombinant strain (lineage)	Main parental strain (lineage)	Minor parental strain (lineage)	Recombinant breakpoint	Recombination analysis method
1	HENXX-1-2014(8)	HeN1401-2014(1)	15JX2-2015(8)	105-168(371-413)	RDP(P=NS)
					GENECONV(P=NS)
					BootScan(P=NS)
					MaxChi(P=2.274*10-5)
					Chimaera(P=1.546*10-4)
					SiScan(P=1.176*10-3)
					3seq(P=2.032*10-12)
2	15ZJ1-2015(1)	GXGG202007-2020(3)	15HEN4-2015(1)	31-593(130-180)	RDP(P=1.461*10-5)
					GENECONV(P=7.208*10-5)
					BootScan(P=2.670*10-7)
					MaxChi(P=1.336*10-2)
					Chimaera(P=2.339*10-2)
					SiScan(P=7.914*10-33)
					3seq(P=2.617*10-8)
3	GDhh1808-2018(8)	SCnj16-2016(1)	SX2007-2008(8)	34-575(382-431)	RDP(P=1.751*10-2)
					GENECONV(P=NS)
					BootScan(P=NS)
					MaxChi(P=1.257*10-4)
					Chimaera(P=NS)
					SiScan(P=4.762*10-12)
					3seq(P=7.626*10-9)
4	SDlz1601-2016(8)	NVDC-BJ5-2012(8)	SDlz1512-2015(1)	430-455(11-575)	RDP(P=1.740*10-8)
					GENECONV(P=6.233*10-7)
					BootScan(P=1.421*10-8)
					MaxChi(P=8.311*10-3)
					Chimaera(P=7.480*10-3)
					SiScan(P=2.225*10-5)
					3seq(P=1.499*10-7)
NS, No significant P-value.
